# Supplementary material for: Comparative Transcriptome Analysis Reveals Key Genes Related to Erythritol Production in Yarrowia lipolytica and the Optimization of Culture Conditions
Source: Int J Mol Sci. 2025 Apr 28;26(9):4180. doi: 10.3390/ijms26094180 (PMC12071344; doi:10.3390/ijms26094180)
Supplement: Supplementary file 1 [file ijms-26-04180-s001.zip]

Archive with 1 entries (1 files):
- ijms-3503643-supplementary.pdf
